# Supplementary material for: Green and Efficient Synthetic Protocol for 1,3,5-Triazine Derivatives with Anticancer Potential Against Colorectal Cancer
Source: Molecules. 2025 Jun 2;30(11):2437. doi: 10.3390/molecules30112437 (PMC12157728; doi:10.3390/molecules30112437)
Supplement: Supplementary file 1 [file molecules-30-02437-s001.zip]

Archive with 1 entries (1 files):
- molecules-3666407-supplementary.xlsx
