# Supplementary material for: Green and Efficient Synthetic Protocol for 1,3,5-Triazine Derivatives with Anticancer Potential Against Colorectal Cancer
Source: Molecules. 2025 Jun 2;30(11):2437. doi: 10.3390/molecules30112437 (PMC12157728; doi:10.3390/molecules30112437)
Supplement: Supplementary file 1 [file molecules-30-02437-s001.zip › molecules-3666407-supplementary.xlsx]

## Sheet: read me
Article
Green and Efficient Synthetic Protocol for 1,3,5-Triazine Derivatives with Anticancer Potential Against Colorectal Cancer
Julia Chrzan1, Anna Karolina Drabczyk1, Izabela Siemińska1,2, Monika Baj-Krzyworzeka3, Katarzyna Ewa Greber4, Jolanta Jaśkowska1, Damian Kułaga1,* , Krzesimir Ciura4,5,*
1 - Department of Organic Chemistry and Technology, Faculty of Chemical Engineering and Technology, Cracow University of Technology, 24 Warszawska Street, 31-155 Cracow, Poland
2- Institute of Veterinary Sciences, University Center of Veterinary Medicine UJ-UR, University of Agriculture in Cracow, 24/28 Mickiewicza Street, 30-059 Cracow, Poland 2 - Department of Clinical Immunology, Medical College, Jagiellonian University, 30-663 Krakow, Poland.
3 - Department of Clinical Immunology, Medical College, Jagiellonian University, 30-663 Krakow, Poland.
3 - Department of Physical Chemistry, Faculty of Pharmacy, Medical University of Gdansk, 107 General Jozef Haller Avenue, 80-416 Gdansk, Poland
4 - Laboratory of Environmental Chemoinformatics, Faculty of Chemistry, University of Gdansk, 63 Wita Stwosza Street, 80-308, Gdansk, Poland
Correspondence: DK - damian.kulaga@pk.edu.pl and KC - krzesimir.ciura@gumed.edu.pl
Table S1. Theoretical pharmacokinetic descriptors calculated using ADMETlab AI and SwissADME.
Table S2. Retention times of the investigated compounds.
Table S3. Retention times of the calibration mixtures.

## Sheet: table S1
Table S1. Theoretical pharmacokinetic descriptors calculated using ADMETlab AI and SwissADME.
	ADMET AI
molecule	molecular_weight	logP	hydrogen_bond_acceptors	hydrogen_bond_donors	Lipinski	QED	tpsa	AMES	BBB_Martins	Bioavailability_Ma	CYP1A2_Veith	CYP2C19_Veith	CYP2C9_Substrate_CarbonMangels	CYP2C9_Veith	CYP2D6_Substrate_CarbonMangels	CYP2D6_Veith	CYP3A4_Substrate_CarbonMangels	CYP3A4_Veith	Carcinogens_Lagunin	ClinTox	DILI	HIA_Hou	NR-AR-LBD	NR-AR	NR-AhR	NR-Aromatase	NR-ER-LBD	NR-ER	NR-PPAR-gamma	PAMPA_NCATS	Pgp_Broccatelli	SR-ARE	SR-ATAD5	SR-HSE	SR-MMP	SR-p53	Skin_Reaction	hERG	Caco2_Wang	Clearance_Hepatocyte_AZ	Clearance_Microsome_AZ	Half_Life_Obach	HydrationFreeEnergy_FreeSolv	LD50_Zhu	Lipophilicity_AstraZeneca	PPBR_AZ	Solubility_AqSolDB	VDss_Lombardo	molecular_weight_drugbank_approved_percentile
3	509.039	4.0415	10	1	3	0.429057	82.54	0.128994	0.709378	0.791374	0.333373	0.837282	0.178026	0.68093	0.154262	0.0552786	0.722191	0.622817	0.228602	0.184972	0.985583	0.99884	0.00707787	0.0083817	0.735266	0.27333	0.0210199	0.0509777	0.0785682	0.932464	0.736407	0.851363	0.0555666	0.263177	0.60046	0.444714	0.419307	0.869551	-4.78241	62.097	60.4403	1.98825	-8.23654	3.22283	4.13868	109.21	-6.20175	0.205978	82.7065
4	426.908	3.5961	8	2	4	0.528437	84.43	0.238022	0.589634	0.897378	0.78771	0.923418	0.176801	0.77337	0.200374	0.24974	0.614596	0.653816	0.297963	0.150463	0.977322	0.999442	0.00365344	0.00613337	0.791324	0.387648	0.0303687	0.0814615	0.103927	0.928133	0.442313	0.863115	0.0777724	0.276712	0.741351	0.393687	0.409427	0.746881	-4.95933	76.6264	64.6488	24.8126	-8.60561	2.79284	3.88608	104.091	-5.80578	7.44923	71.1128
5	425.924	3.6292	8	3	4	0.471478	87.23	0.261138	0.792992	0.849008	0.798982	0.944865	0.147608	0.80089	0.237749	0.414603	0.618346	0.839327	0.206923	0.247838	0.953119	0.999085	0.00727546	0.00690547	0.793921	0.386985	0.0344954	0.070617	0.0849362	0.919969	0.468227	0.804909	0.0844318	0.320846	0.719931	0.508236	0.51384	0.804773	-4.98823	77.37	59.9435	46.9527	-8.70799	2.74355	3.71328	105.655	-5.83797	9.43984	70.8802
6	451.962	3.4318	8	1	4	0.632345	69.65	0.107899	0.788104	0.799988	0.30373	0.912031	0.221677	0.763844	0.182356	0.0740213	0.699818	0.557377	0.251895	0.121846	0.972373	0.998907	0.00571956	0.0102821	0.637041	0.248368	0.0292903	0.0639983	0.0765739	0.933598	0.603795	0.858323	0.0514036	0.272315	0.665635	0.389989	0.457152	0.795408	-4.64808	75.5528	59.1057	-21.6682	-7.76616	2.87311	4.1675	107.726	-5.83239	-0.293357	75.6495
7	424.936	4.1499	7	2	4	0.525856	75.2	0.29191	0.84134	0.868964	0.705722	0.966727	0.141632	0.775921	0.178078	0.475665	0.646978	0.730496	0.235346	0.204073	0.914882	0.999719	0.00448664	0.00628827	0.748288	0.430095	0.0381265	0.0841924	0.0719351	0.924311	0.745716	0.82885	0.0665304	0.378795	0.756522	0.3626	0.522409	0.816555	-4.90358	93.8694	79.8664	37.8836	-7.8589	2.7189	4.17884	107.535	-6.09021	5.76811	70.6475
8	382.855	3.8488	7	2	4	0.693679	75.2	0.297769	0.769327	0.932954	0.872627	0.786225	0.144171	0.586259	0.182022	0.0967531	0.532689	0.444049	0.214961	0.148351	0.979502	0.999706	0.0149698	0.0190154	0.871836	0.359824	0.0492381	0.154911	0.098033	0.950191	0.234125	0.822983	0.297527	0.241523	0.803853	0.580846	0.511509	0.620252	-4.69651	76.8552	51.012	30.1176	-8.688	2.69887	3.82708	104.855	-6.06406	4.07187	61.1477
9	410.909	3.7598	7	2	4	0.613743	75.2	0.256231	0.872258	0.86418	0.832544	0.971641	0.148362	0.826648	0.195473	0.479677	0.596272	0.800146	0.188721	0.191668	0.940228	0.99977	0.00518243	0.0075969	0.833821	0.4256	0.0362626	0.0948582	0.0696661	0.942645	0.537578	0.80863	0.084073	0.317173	0.738416	0.342322	0.521581	0.772067	-4.81013	89.7069	71.7205	17.6744	-8.50137	2.69253	4.03667	107.328	-6.05315	4.87477	67.6231
10	513.021	3.4784	9	2	3	0.471098	81.68	0.186253	0.65288	0.721255	0.222168	0.688463	0.21185	0.384101	0.365785	0.35209	0.714199	0.781222	0.34535	0.549528	0.944029	0.984414	0.0153313	0.0106041	0.426769	0.177949	0.0386635	0.0374299	0.0399576	0.815236	0.689541	0.669606	0.031313	0.167986	0.459362	0.446934	0.396034	0.932106	-5.00472	45.6479	53.0822	7.07179	-8.553	3.01304	3.68704	103.105	-5.02114	8.65231	82.8616
11	396.882	3.7173	7	2	4	0.657219	75.2	0.266347	0.857209	0.908178	0.872097	0.947215	0.142785	0.726759	0.187987	0.355231	0.591928	0.743403	0.189277	0.18446	0.95381	0.999796	0.00666548	0.0101282	0.815805	0.387067	0.0325929	0.102067	0.0594214	0.95563	0.32059	0.794235	0.11185	0.213152	0.733524	0.352766	0.507601	0.744622	-4.80412	86.0507	64.4948	27.5272	-8.54457	2.71502	3.9511	105.715	-6.0107	4.60543	64.6762
	ADMET AI
	SwissADME
[truncated: 94 more columns]

## Sheet: table S2
Table S2. Retention times of the investigated compounds.
	C18 at pH 7.4								IAM
	t1	t2	t mean	%	CHI C18	chrom logD	PFI	t1	t2	t mean	%	CHI IAM
3	6.058	6.059	6.0585	0.000165057	103.116	3.94659	#REF!	6.326	6.324	6.325	0.000316206	55.974
4	6.167	6.183	6.175	0.00259109	105.995	4.09773	#REF!	5.61	5.62	5.615	0.00178094	46.3442
5	6.058	6.059	6.0585	0.000165057	103.116	3.94659	#REF!	5.625	5.62	5.6225	0.000889284	46.4459
6	6.643	6.645	6.644	0.000301023	117.584	4.70618	#REF!	6.001	6.008	6.0045	0.00116579	51.627
7	6.439	6.443	6.441	0.000621022	112.568	4.44282	#REF!	5.853	5.855	5.854	0.000341647	49.5858
8	6.214	6.214	6.214	0	106.959	4.14833	#REF!	5.712	5.731	5.7215	0.00332081	47.7887
9	6.276	6.271	6.2735	0.000797003	108.429	4.22552	#REF!	5.733	5.744	5.7385	0.00191688	48.0192
10	6.052	6.049	6.0505	0.000495827	102.918	3.93621	#REF!	5.474	5.491	5.4825	0.00310078	44.5471
11	6.113	6.105	6.109	0.00130954	104.364	4.01211	#REF!	5.578	5.589	5.5835	0.00197009	45.917

## Sheet: table S3
Table S3. Retention times of the calibration mixtures.
RP-HPLC
	t1	t2	t mean	%	suplier
Theophylline	2.654	2.651	2.6525	0.00113101	Sigma-Aldrich (Steinheim, Germany)
Benzimidazole	3.237	3.234	3.2355	0.000927214	Sigma-Aldrich (Steinheim, Germany)
Colichicine	3.702	3.701	3.7015	0.000270161	Sigma-Aldrich (Steinheim, Germany)
Acetophenone	4.297	4.293	4.295	0.000931315	Sigma-Aldrich (Steinheim, Germany)
Indole	4.805	4.805	4.805	0	Sigma-Aldrich (Steinheim, Germany)
Propiophenone	5.17	5.165	5.1675	0.000967586	Acros Organic (Pittsburg, USA)
Butyrophenone	5.484	5.478	5.481	0.00109469	Alfa Aesar (Haverhill, USA)
Valerophenone	5.681	5.674	5.6775	0.00123294	Acros Organic (Pittsburg, USA)
IAM-HPLC
	t1	t2	t mean	%
Paracetamol	2.516	2.522	2.519	0.0023819	Sigma-Aldrich (Steinheim, Germany)
Acetanilidine	3.045	3.052	3.0485	0.00229621	Alfa Aesar (Haverhill, USA)
Acetophenone	3.422	3.427	3.4245	0.00146007	Sigma-Aldrich (Steinheim, Germany)
Propiohenone	4.041	4.043	4.042	0.000494805	Acros Organic (Pittsburg, USA)
Butyrophenone	4.48	4.483	4.4815	0.000669419	Alfa Aesar (Haverhill, USA)
Valerophenone	4.843	4.846	4.8445	0.000619259	Acros Organic (Pittsburg, USA)
Hexanophenone	5.395	5.395	5.395	0	Acros Organic (Pittsburg, USA)
Heptanophenone	5.618	5.617	5.6175	0.000178015	Acros Organic (Pittsburg, USA)
Octanophenone	5.852	5.853	5.8525	0.000170867	Alfa Aesar (Haverhill, USA)
